# Supplementary material for: Longitudinal circulating tumor DNA profiling in patients with advanced endometrial cancer using an off‐the‐shelf targeted NGS panel
Source: Mol Oncol. 2026 Apr 28:10.1002/1878-0261.70246. Online ahead of print. doi: 10.1002/1878-0261.70246 (PMC13398896; doi:10.1002/1878-0261.70246)
Supplement: Supplementary file 2 — Table S1. Primary mutations identified using the Oncomine Comprehensive Panel V3 on uterine aspirates. Table S2. Summary of sequencing metrics from the Oncomine Pan‐Cancer cell‐free assay. Table S3. List of alterations detected in cfDNA along with associated sequencing metrics. [file MOL2-9999-0-s002.xlsx]

## Sheet: Table_S1
Supplementary Table 1: Primary mutations identified using the Oncomine Comprehensive Panel V3 on uterine aspirates.
Sample	Mutation	Chr	Position	Covered by cfDNA panel?	Assesed by ddPCR?
ID01	CTNNB1 p.S37F	3	41266113	Yes	Yes
	PIK3CA p.C420R	3	178927980	Yes	Yes
	FGFR2 p.S252W	10	123279677	Yes	Yes
ID02	TP53 p.Y205D	17	7578236	Yes	Yes
	PIK3CA p.R108H	3	178916936	Yes	Yes
ID03	TP53 p.G266R	17	7577142	Yes	Yes
	FBXW7 p.R505C	4	153247289	Yes	No
ID04	PIK3CA p.R88Q	3	178916876	Yes	Yes
	PIK3CA p.G118D	3	178917478	Yes	No
	FGFR2 p.N549K	10	123247577	Yes	Yes
	ARID1A p.V161fs	1	27023374	No	No
ID05	CTNNB1 p.T41A	3	41266124	Yes	Yes
	RNF43 p.R529W	17	56435552	No	Yes
	PTEN p.A148T	10	89692958	Yes	Yes
	PIK3CA p.H1047L	3	178952085	Yes	Yes
ID06	TP53 p.R342Ter	17	7574003	No	No
	PPP2R1A p.P179R	19	52715971	No	Yes
	PIK3CA p.D350G	3	178921567	Yes	Yes
ID07	PIK3CA p.E545A	3	178936092	Yes	Yes
	FGFR2 p.N549K	10	123247577	Yes	Yes
ID08	KRAS p.G12V	12	25398284	Yes	Yes
ID09	MLH1 p.E703KfsTer80	3	37091980	No	No
	PIK3CA p.R88Q	3	178916876	Yes	Yes
ID10	MLH1 p.R497GfsTer11	3	37070349	No	No
	NRAS p.G12V	1	115258747	Yes	Yes
	PIK3CA p.V344M	3	178921548	Yes	No
	PIK3CA p.E542K	3	178936082	Yes	No
	KRAS p.G12V	12	25398284	Yes	Yes
	ARID1A p.I908PfsTer27	1	27089765	No	No
	ARID1A p.N942KfsTer65	1	27092803	No	No
	NOTCH1 p.C68LfsTer75	9	139418371	No	No
	PTEN p.Y155N	10	89692979	Yes	No
	ATM p.G2063*	11	108186829	No	No
	SLX4 p.F1373SfsTer2	16	3639521	No	No
	CREBBP p.A146LfsTer6	16	3900661	No	No
	FANCA p.W903*	16	89831368	No	No
	CDK12 p.K523AfsTer87	17	37627653	No	No
ID11	ARID1A p.S881QfsTer10	1	27089685	No	No
	ARID1A p.P1601*	1	27101519	No	No
	MSH2 p.G220EfsTer4	2	47639564	No	No
	MSH2 p.R383Ter	2	47656951	No	No
	NFE2L2 p.G81S	2	178098804	No	No
	PIK3R1 p.F646CfsTer6	5	67592121	No	No
	NBN p.M83CfsTer9	8	90993676	No	No
	PTEN p.C124G	10	89692886	No	No
	TP53 p.G245S	17	7577548	Yes	No
ID12	PIK3CA p.E545K	3	178936091	Yes	Yes
	BRCA2 p.S2186YfsTer3	13	32915049	No	No
	CREBBP p.V939AfsTer31	16	3820636	No	No
	PPP2R1A p.S256F	19	52716323	No	No
ID13	PIK3CA p.E453K	3	178928079	Yes	Yes
ID14	PIK3CA p.N345I	3	178921552	Yes	Yes
	RET p.A883S	10	43615568	Yes	Yes
	TP53 p.R273H	17	7577120	Yes	Yes
ID15	KRAS p.G12V	12	25398284	Yes	Yes
	BRCA2 p.S2186YfsTer3	13	32915049	No	No
	CREBBP p.V939AfsTer31	16	3820636	No	No
	TP53 p.G262V	17	7577153	Yes	Yes
	BRCA1 p.G707VfsTer29	17	41245430	No	No
	NOTCH3 p.E1572DfsTer16	19	15284900	No	No
ID16	TP53 p.E339SfsTer4	17	7574006	No	No
	PPP2R1A p.R183W	19	52715982	No	Yes
ID17	PTEN p.R130G	10	89692904	No	No
	FGFR2 p.S252W	10	123279677	Yes	Yes
	RB1 p.R445Ter	13	48953730	No	No
ID18	ARID1A p.L1051CfsTer47	1	27094442	No	No
	PIK3R1 p.K575_R755del	5	67591126	No	No
	PTEN p.Y88Ter	10	89692780	Yes	No
	KRAS p.G12A	12	25398284	Yes	Yes

## Sheet: Table_S2
Supplementary Table 2: List of alterations detected in cfDNA along with associated sequencing metrics.
ID	Gene	AA Chg	Mol Freq %	Genotype	Ref Allele	Mut Molecular Cov.	WT Mol Counts	Raw Read Depth	QC Test (LoD) %	Pass QC/LOD?	Transcript ID
ID01-PD	none detected								0.1757-0.2727	NA
ID02-PD	none detected								0.0790-0.1454	NA
ID03-A	FBXW7	p.R505C	1.51	G/A	G	32	2086	85167	0.2	Yes	NM_033632.3
ID03-A	TP53	p.G266R	6.42	C/T	C	58	845	64224	0.47	Yes	NM_000546.6
ID03-A	TP53	p.Q331HfsTer6	1.28	ACC/ACCA	ACC	21	1626	40214	0.23	Yes	NM_000546.6
ID03-PD	TP53	p.Q331HfsTer6	1.54	ACC/ACCA	ACC	20	1279	64224	0.23	Yes	NM_000546.6
ID03-PD	FBXW7	p.R505C	48.79	G/A	G	1827	1918	57244	0.11	Yes	NM_033632.3
ID03-PD	TP53	p.G266R	67.89	C/T	C	1448	685	42243	0.2	Yes	NM_000546.6
ID04-A	TP53	p.G244S	0.1	C/T	C	5	5247	137682	0.08	Yes	NM_000546.6
ID04-A	TP53	p.Y220C	0.14	T/C	T	6	4177	74164	0.1	Yes	NM_000546.6
ID04-A	GNAS	p.R201H	0.07	G/A	G	4	5783	93473	0.08	No	NM_000516.7
ID05-PD1	CTNNB1	p.T41A	21.21	A/G	A	1796	6670	59347	0.08	Yes	NM_001904.4
ID05-PD1	PIK3CA	p.H1047L	45.21	A/T	A	4024	4876	60316	0.08	Yes	NM_006218.4
ID05-PD1	TP53	p.R213=	51.74	T/C	T	4846	4520	61509	0.1	Yes	NM_000546.6
ID05-PD2	CTNNB1	p.T41A	18.92	A/G	A	983	4212	62748	0.08	Yes	NM_001904.4
ID05-PD2	PIK3CA	p.H1047L	38.99	A/T	A	2184	3418	63029	0.08	Yes	NM_006218.4
ID05-PD2	TP53	p.R213=	50.28	T/C	T	2878	2846	62659	0.11	Yes	NM_000546.6
ID06-PD	none detected								0.1469-0.2985	NA
ID06-PD3	none detected								0.2022-0.3327	NA
ID06-PD4	TP53	p.V272M	0.38	C/T	C	6	1580	28115	0.27	Yes	NM_000546.6
ID06-PD4	TP53	p.Y220C	0.11	T/C	T	3	2661	40135	0.16	No	NM_000546.6
ID07-A	PIK3CA	p.E545A	0.42	A/C	A	8	1892	26051	0.23	Yes	NM_006218.4
ID07-A	FGFR2	p.N549K	1.32	A/T	A	34	2546	38360	0.17	Yes	NM_000141.5
ID07-PD	PIK3CA	p.E545A	2.09	A/C	A	75	3521	38141	0.12	Yes	NM_006218.4
ID07-PD	FGFR2	p.N549K	4.19	A/T	A	132	3015	43538	0.14	Yes	NM_000141.5
ID07-PD2	none detected								0.2524-0.3762	NA
ID08-A	APC	p.S1465WfsTer3	0.08	GAAAAG/GAAA	GAAAAG	1	1199	23296	0.36	No	NM_000038.6
ID08-PD5	KRAS	p.G12V	6.81	ACC/AAC	ACC	83	1135	26699	0.35	Yes	NM_033360.4
ID09-A	PIK3CA	p.R88Q	0.57	G/A	G	5	865	25897	0.49	Yes	NM_006218.4
ID09-A	PIK3CA	p.N1044K	0.07	T/G	T	3	4406	78501	0.1	No	NM_006218.4
ID09-A	APC	p.S1465WfsTer3	0.14	GAAAAG/GAAA	GAAAAG	2	1474	47445	0.29	No	NM_000038.6
ID10-A	none detected								0.1246-0.1960	NA
ID11-PD	TP53	p.R273C	5.48	G/A	G	103	1776	33956	0.23	Yes	NM_000546.6
ID11-PD	TP53	p.P250L	0.24	G/A	G	11	4632	76187	0.09	Yes	NM_000546.6
ID11-PD	TP53	p.G245S	9.41	C/T	C	437	4206	76187	0.09	Yes	NM_000546.6
ID11-PD	TP53	p.L137Q	1.66	A/T	A	43	2551	61440	0.12	Yes	NM_000546.6
ID11-PD	GNAS	p.R201C	0.08	C/T	C	4	5294	65301	0.08	No	NM_000516.7
ID12-A	APC	p.S1465WfsTer3	0.11	GAAAAG/GAAA	GAAAAG	1	888	49523	0.48	No	NM_000038.6
ID12-A	TP53	p.Q331HfsTer6	2.19	ACC/ACCA	ACC	24	1072	52935	0.27	Yes	NM_000546.6
ID12-PD	PIK3CA	p.E545K	12.82	G/A	G	389	2645	30311	0.14	Yes	NM_006218.4
ID12-PD	TP53	p.V157_A159del	3.42			58	1638	29345	0.18	No	NM_000546.6
ID13-A	none detected								0.1199-0.2247	NA
ID14-PD	TP53	p.V216M	0.29	C/T	C	6	2055	51879	0.21	Yes	NM_000546.6
ID14-PD	GNAS	p.R201C	0.22	C/T	C	5	2292	52570	0.19	Yes	NM_000516.7
ID14-PD	PIK3CA	p.N345I	0.25	A/T	A	3	1212	26883	0.35	No	NM_006218.4
ID14-PD	RET	p.A883S	0.4	AGC/ATC	AGC	5	1234	22374	0.35	Yes	NM_020975.6
ID14-PD	TP53	p.R273H	0.66	C/T	C	5	751	17969	0.57	Yes	NM_000546.6
ID14-PD2	TP53	p.V216M	0.15	C/T	C	5	3412	53976	0.13	Yes	NM_000546.6
ID14-PD2	GNAS	p.R201C	0.08	C/T	C	3	3653	51021	0.12	No	NM_000516.7
ID15-A	TP53	p.G262V	0.61	C/A	C	3	488	22080	0.87	No	NM_000546.6
ID15-A	TP53	p.R248Q	0.32	C/T	C	5	1580	65232	0.27	Yes	NM_000546.6
ID15-PD	KRAS	p.G12V	0.18	ACC/AAC	ACC	6	3385	68204	0.13	Yes	NM_033360.4
ID15-PD	TP53	p.G262V	0.28	C/A	C	3	1082	34675	0.39	No	NM_000546.6
ID16-A	GNAS	p.R201C	0.12	C/T	C	5	4061	64699	0.11	Yes	NM_000516.7
ID16-PD1	GNAS	p.R201C	0.29	C/T	C	7	2446	34677	0.17	Yes	NM_000516.7
ID16-PD2	GNAS	p.R201C	0.23	C/T	C	15	6489	58264	0.08	Yes	NM_000516.7
ID17-A	TP53	p.L194R	0.12	A/C	A	3	2464	84441	0.17	No	NM_000546.6
ID17-PD	FGFR2	p.S252W	9.94	G/C	G	280	2538	63921	0.15	Yes	NM_000141.5
ID17-PD	TP53	p.V157F	0.15	C/A	C	3	1989	52844	0.21	No	NM_000546.6
ID17-PD	TP53	p.V157F	0.15	C/A	C	3	1989	52844	0.21	No	NM_000546.6
ID18-A	TP53	p.Q331HfsTer6	1.54	ACC/ACCA	ACC	20	1279	64224	0.23	Yes	NM_000546.6

## Sheet: Table_S3
Supplementary Table 3: Summary of sequencing metrics from the Oncomine Pan-Cancer cell-free assay.
Patient ID	Number of mapped reads	Percent reads on target	Average base coverage depth	Uniformity of base coverage	Amplicon Read Coverage						Target Base Coverage
					% Assigned to amplicon reads	Average reads per amplicon	Uniformity of amplicon coverage	Amplicons with at least 500 reads	Amplicon reading end to end	Amplicon base composition bias	Percentage base reads on target	Average base coverage depth	Uniformity of base coverage	Target base coverage at 500x	Percent end to end reads
ID01-PD	10588839	0.9364	32474	0.9786	0.9364	36454	0.989	1	0.9449	0.398	0.5136	32474	0.9786	1	0.8898
ID02-PD	18986185	0.957	61451	0.9602	0.957	66800	0.9706	1	0.9743	0.914	0.5174	61451	0.9602	1	0.9401
ID03-A	22346110	0.9572	75726	0.9667	0.9572	78643	0.9706	1	0.9816	0.948	0.5281	75726	0.9667	1	0.9457
ID03-PD	20609972	0.9581	69524	0.9694	0.9581	72600	0.9743	1	0.9816	0.69	0.5242	69524	0.9694	1	0.9486
ID04-A	26460530	0.9666	94667	0.9847	0.9666	94030	0.989	1	0.989	0.602	0.538	94667	0.9847	1	0.9617
ID05-PD1	17042699	0.9638	56240	0.9869	0.9638	60388	0.989	1	0.9779	0.551	0.52	56240	0.9869	1	0.944
ID05-PD2	18154072	0.9449	55614	0.9821	0.9449	63067	0.9926	1	0.9522	0.358	0.5103	55614	0.9821	1	0.9033
ID06-PD	19150110	0.9491	63286	0.9521	0.9491	66823	0.9632	1	0.9779	1.146	0.5156	63286	0.9521	1	0.9554
ID06-PD3	17450033	0.927	51942	0.9767	0.927	59500	0.9853	1	0.9449	0.53	0.5076	51942	0.9767	1	0.8797
ID06-PD4	15143546	0.9577	51316	0.9808	0.9577	53322	0.9853	1	0.9779	0.82	0.5274	51316	0.9808	1	0.9421
ID07-A	12478661	0.8889	36947	0.9786	0.8889	40783	0.9853	1	0.9412	0.567	0.4892	36947	0.9786	1	0.8928
ID07-PD	13757586	0.9369	44111	0.9836	0.9369	47389	0.989	1	0.9485	0.61	0.516	44111	0.9836	1	0.9224
ID07-PD2	16021455	0.8687	43453	0.9831	0.8687	51169	0.9853	1	0.9228	0.43	0.4779	43453	0.9831	1	0.8457
ID08-A	11073530	0.8924	30592	0.9817	0.8924	36330	0.9816	1	0.9338	0.471	0.4838	30592	0.9817	1	0.852
ID08-PD5	10867885	0.845	26847	0.9839	0.845	33762	0.989	1	0.9118	0.211	0.4614	26847	0.9839	1	0.7928
ID09-A	17565858	0.8836	54672	0.9742	0.8836	57060	0.9816	1	0.9816	0.798	0.4816	54672	0.9742	1	0.9519
ID10-A	16648223	0.9406	55967	0.9783	0.9406	57572	0.9853	1	0.9816	0.867	0.5162	55967	0.9783	1	0.956
ID11-PD	20530265	0.9465	68532	0.978	0.9465	71437	0.9853	1	0.9816	0.854	0.5209	68532	0.978	1	0.9411
ID12-A	18467984	0.9145	58683	0.9762	0.9145	62093	0.9779	1	0.9596	1.141	0.5041	58683	0.9762	1	0.9264
ID12-PD	11874239	0.9465	37376	0.9815	0.9465	41319	0.9816	1	0.9596	0.77	0.5174	37376	0.9815	1	0.9094
ID13-A	21913843	0.9215	69389	0.9539	0.9216	74239	0.9669	1	0.9143	1.123	0.5013	69389	0.9539	1	0.9405
ID14-PD	17026668	0.9345	53186	0.9611	0.9345	58500	0.9669	1	0.9522	0.988	0.5109	53186	0.9611	1	0.913
ID14-PD2	13583786	0.9307	40779	0.9819	0.9307	46478	0.9853	1	0.9412	0.569	0.5085	40779	0.9819	1	0.8887
ID14-PD3	18121732	0.9301	55452	0.9841	0.9301	61966	0.9926	1	0.9596	0.368	0.5048	55452	0.9841	1	0.9054
ID15-A	19202513	0.9137	58561	0.9521	0.9137	64508	0.9632	1	0.9522	0.968	0.496	58561	0.9521	1	0.9235
ID15-PD	24579399	0.9225	78922	0.9784	0.9225	83365	0.9816	1	0.9596	0.882	0.5063	78.922	0.9784	1	0.9278
ID16-A	18754654	0.9532	65456	0.9683	0.9532	65723	0.9779	1	0.9779	0.774	0.5315	65456	0.9683	1	0.946
ID16-PD1	10985334	0.9209	31689	0.9867	0.9209	37191	0.989	1	0.9301	0.297	0.5064	31689	0.9867	1	0.8519
ID16-PD2	15129024	0.9664	52196	0.9831	0.9664	53750	0.9853	1	0.9816	0.839	0.5311	52196	0.9831	1	0.9508
ID17-A	25700607	0.9402	79825	0.9693	0.9402	88840	0.9779	1	0.9485	0.858	0.5155	79825	0.9693	1	0.9034
ID17-PD	15168082	0.94	49353	0.9934	0.94	52421	0.9963	1	0.9559	0.262	0.5201	49353	0.9934	1	0.9216
ID18-A	21534178	0.9508	69784	0.9602	0.9508	75271	0.9706	1	0.9559	0.89	0.5235	69784	0.9602	1	0.9251
